# Supplementary material for: Antibacterial Properties and Computational Insights of Potent Novel Linezolid-Based Oxazolidinones
Source: Pharmaceuticals (Basel). 2023 Mar 30;16(4):516. doi: 10.3390/ph16040516 (PMC10143092; doi:10.3390/ph16040516)
Supplement: Supplementary file 1 [file pharmaceuticals-16-00516-s001.zip]

Archive with 1 entries (1 files):
- pharmaceuticals-2288100-supplementary.pdf
